# Supplementary material for: Analysis of BRCA Germline Mutations in Chinese Prostate Cancer Patients
Source: Front Oncol. 2022 Feb 17;12:746102. doi: 10.3389/fonc.2022.746102 (PMC8892236; doi:10.3389/fonc.2022.746102)
Supplement: Supplementary file 3 [file Table_1.xlsx]

## Sheet: Table S1
Table S1.Clinical characteristics of all the patients.
Patient ID	Pathology stage	Sample type	Age	PSA	Gleason score	Panel
patient#1	mCRPC	blood	58	0	7	50
patient#2	mCRPC	blood	60	0	7	50
patient#3	mCRPC	blood	62	0	7	66
patient#4	mCRPC	blood	65	0	7	50
patient#5	mCRPC	blood	68	0	7	66
patient#6	mCRPC	blood	78	0	7	50
patient#7	mCRPC	blood	64	1.53	7	642
patient#8	LAPC	FFPE	61	2.42	7	642
patient#9	mCRPC	blood	66	4.2	7	66
patient#10	NA	blood	61	6.59	7	66
patient#11	NA	FFPE	54	6.67	7	620
patient#12	mCRPC	FFPE	69	7.27	7	66
patient#13	LAPC	FFPE	64	10.2	7	66
patient#14	LAPC	FFPE	67	13.6	7	620
patient#15	LAPC	blood	78	24.8	7	66
patient#16	LAPC	blood	69	41	7	642
patient#17	mHSPC	FFPE	77	48.7	7	642
patient#18	mCRPC	blood	70	70	7	66
patient#19	LAPC	FFPE	67	90	7	642
patient#20	mCRPC	blood	74	97	7	642
patient#21	mHSPC	blood	61	100	7	66
patient#22	mHSPC	blood	65	100	7	66
patient#23	NA	blood	62	488	7	66
patient#24	mCRPC	blood	53	0	8	66
patient#25	LAPC	FFPE	57	0	8	642
patient#26	mCRPC	blood	69	0	8	66
patient#27	mCRPC	blood	74	0.3	8	66
patient#28	mCRPC	blood	74	0.65	8	642
patient#29	LAPC	FFPE	68	2.43	8	642
patient#30	NA	blood	60	3.23	8	66
patient#31	LAPC	FFPE	73	4.14	8	642
patient#32	mCRPC	FFPE	69	5.77	8	642
patient#33	mCRPC	blood	77	8.6	8	642
patient#34	mCRPC	FFPE	82	9.68	8	66
patient#35	LAPC	FFPE	65	10.94	8	66
patient#36	mCRPC	blood	72	13.52	8	66
patient#37	mHSPC	blood	70	25	8	642
patient#38	NA	blood	59	60	8	642
patient#39	mHSPC	FFPE	64	61	8	66
patient#40	mCRPC	blood	60	74	8	66
patient#41	NA	blood	82	83	8	66
patient#42	mCRPC	blood	82	93.54	8	66
patient#43	mCRPC	blood	73	95.57	8	66
patient#44	mHSPC	blood	57	100	8	642
patient#45	NA	blood	66	100	8	50
patient#46	mHSPC	blood	79	139	8	66
patient#47	NA	blood	74	139.61	8	50
patient#48	mCRPC	blood	74	139.71	8	66
patient#49	LAPC	blood	71	229	8	66
patient#50	mCRPC	blood	71	905	8	642
patient#51	mCRPC	blood	42	0	9	66
patient#52	mCRPC	FFPE	52	0	9	66
patient#53	mHSPC	blood	56	0	9	66
patient#54	mCRPC	blood	57	0	9	642
patient#55	mCRPC	blood	58	0	9	66
patient#56	mCRPC	blood	59	0	9	66
patient#57	mCRPC	blood	64	0	9	50
patient#58	mCRPC	blood	65	0	9	50
patient#59	mCRPC	FFPE	66	0	9	642
patient#60	mCRPC	blood	75	0	9	50
patient#61	NA	blood	57	0.068	9	66
patient#62	mCRPC	FFPE	62	0.1	9	642
patient#63	mHSPC	FFPE	67	0.1	9	66
patient#64	mHSPC	blood		0.24	9	66
patient#65	mCRPC	FFPE	67	0.27	9	66
patient#66	mCRPC	blood	61	1.56	9	642
patient#67	mCRPC	blood	72	1.67	9	66
patient#68	mCRPC	FFPE	63	3.5	9	642
patient#69	mCRPC	blood	73	3.69	9	66
patient#70	mHSPC	FFPE	77	3.82	9	642
patient#71	mCRPC	blood	83	5.77	9	66
patient#72	mCRPC	FFPE	75	5.9	9	642
patient#73	LAPC	FFPE	75	8.71	9	66
patient#74	LAPC	blood	62	10.85	9	66
patient#75	LAPC	blood	62	12.05	9	66
patient#76	mCRPC	blood	70	13.8	9	66
patient#77	mCRPC	FFPE	54	14.6	9	66
patient#78	NA	blood	64	15.7	9	642
patient#79	mHSPC	blood	71	20	9	66
patient#80	mCRPC	FFPE	55	26.2	9	642
patient#81	mHSPC	blood	55	27.88	9	66
patient#82	mHSPC	blood	59	28.67	9	642
patient#83	LAPC	FFPE	67	36.41	9	66
patient#84	LAPC	blood	50	54.79	9	66
patient#85	LAPC	blood	79	75.68	9	66
patient#86	mCRPC	blood	72	88.1	9	642
patient#87	mCRPC	blood	53	100	9	642
patient#88	mHSPC	blood	58	100	9	642
patient#89	NA	blood	63	100	9	66
patient#90	mCRPC	blood	71	100	9	66
patient#91	LAPC	blood	73	100	9	66
patient#92	mHSPC	blood	69	120	9	66
patient#93	NA	FFPE	56	143	9	642
patient#94	mHSPC	FFPE	58	167	9	642
patient#95	LAPC	FFPE	75	240	9	66
patient#96	mCRPC	blood	61	278	9	620
patient#97	mCRPC	FFPE	60	362.3	9	642
patient#98	mCRPC	blood	65	52	10	642
patient#99	mHSPC	FFPE		150	10	66
patient#100	mCRPC	blood	66	335	10	620
patient#101	NA	blood	54	0		50
patient#102	mCRPC	blood	67	0		66
patient#103	mHSPC	blood	67	0		66
patient#104	mCRPC	blood		0		642
patient#105	mCRPC	blood	75	0.393		66
patient#106	mCRPC	blood	71	25.46		66
patient#107	mCRPC	blood	72	66.7		66
patient#108	mCRPC	blood	64	604		66
patient#109	mCRPC	blood	53	0		620
patient#110	NA	blood	60	0		620
patient#111	mCRPC	FFPE	62	0		642
patient#112	LAPC	FFPE	62	0		66
patient#113	mCRPC	blood	65	0		66
patient#114	mHSPC	FFPE	71	0		642
patient#115	mHSPC	blood	74	0		642
patient#116	mHSPC	FFPE	85	0		66
patient#117	mCRPC	FFPE		0		642
patient#118	mCRPC	FFPE		0		642
patient#119	mCRPC	blood	81	0.2		66
patient#120	NA	blood	62	0.39		66
patient#121	mCRPC	blood	58	0.51		642
patient#122	mCRPC	blood		3.49		50
patient#123	mCRPC	blood	69	10.95		66
patient#124	mHSPC	blood	63	13		66
patient#125	mCRPC	FFPE	68	20		642
patient#126	LAPC	FFPE	56	30		642
patient#127	mCRPC	blood	69	38		642
patient#128	mCRPC	blood	74	38.74		66
patient#129	LAPC	FFPE	67	41		66
patient#130	mCRPC	blood		44		66
patient#131	mCRPC	blood	66	66.7		66
patient#132	LAPC	blood	85	82		642
patient#133	mCRPC	FFPE	54	85.22		642
patient#134	mCRPC	blood	71	94.12		66
patient#135	NA	blood	65	100		66
patient#136	mHSPC	blood	89	100		642
patient#137	mCRPC	blood	57	120		66
patient#138	mCRPC	blood	76	135		642
patient#139	LAPC	FFPE	68	140		66
patient#140	mCRPC	FFPE	70	189		642
patient#141	mCRPC	blood	64	222		66
patient#142	mHSPC	blood	65	300		66
patient#143	mCRPC	blood	59	559.6		66
patient#144	mHSPC	blood	34	1000		66
patient#145	mCRPC	blood	60			66
patient#146	NA	blood	67			66
patient#147	NA	blood	71			66
patient#148	mHSPC	blood	75			66
patient#149	mCRPC	blood	75			66
patient#150	mCRPC	blood	75			50
patient#151	mCRPC	blood	79			66
patient#152	NA	blood	79			66
patient#153	mCRPC	blood	80			66
patient#154	LAPC	FFPE				66
patient#155	NA	blood				66
patient#156	LAPC	FFPE				66
patient#157	LAPC	FFPE				66
patient#158	NA	FFPE				66
patient#159	NA	FFPE				620
patient#160	NA	blood				50
patient#161	NA	FFPE				620
patient#162	LAPC	FFPE				66
patient#163	NA	FFPE				620
patient#164	LAPC	FFPE				66
patient#165	mCRPC	blood				642
patient#166	LAPC	FFPE				66
patient#167	mCRPC	blood				66
patient#168	mCRPC	blood				66
patient#169	mCRPC	blood				66
patient#170	mCRPC	blood				642
patient#171	mCRPC	FFPE				642
patient#172	mCRPC	FFPE				642

## Sheet: Table S2
Table S2.Clinical characteristics of all the wild patients with non-BRCA gene mutations.
Patient ID	Pathology stage	Sample type	Age	PSA	Gleason score
Patient#1	LAPC	blood	56	0	9
Patient#2	LAPC	FFPE	56	0	8
Patient#3	mCRPC	blood	70	0	8
Patient#4	mCRPC	FFPE	71	150	7
Patient#5	mCRPC	blood	56	151	7
Patient#6	mCRPC	blood	69	151
Patient#7	mCRPC	blood	64	154	9
Patient#8	mCRPC	blood	52	155	7
Patient#9	mCRPC	FFPE	75	155	8
Patient#10	mCRPC	blood	70	156	6
Patient#11	mCRPC	blood	69	158	7
Patient#12	mCRPC	blood	69	175	10
Patient#13	LAPC	blood	79	0	8
Patient#14	mCRPC	blood	70	0	8
Patient#15	mCRPC	blood	57	179.1	9
Patient#16	mCRPC	blood	71	200	8
Patient#17	mCRPC	blood	62	241	8
Patient#18	mCRPC	FFPE	59	249.5	7
Patient#19	mCRPC	blood	59	249.5	7
Patient#20	mCRPC	blood	63	266.5	9
Patient#21	mCRPC	blood	45	300	9
Patient#22	mCRPC	blood	58	300	8
Patient#23	mCRPC	blood	59	319.6
Patient#24	LAPC	FFPE	80	0	7
Patient#25	mCRPC	blood	70	0	9
Patient#26	mCRPC	blood	57	385
Patient#27	mCRPC	blood	77	396.05	7
Patient#28	mCRPC	blood	66	918.6
Patient#29	mCRPC	blood	68	1027	10
Patient#30	mCRPC	blood	67	5000	9
Patient#31	mCRPC	blood	69	5000	9
Patient#32	mCRPC	blood	75	5000
Patient#33	LAPC	FFPE	80	0	10
Patient#34	mHSPC	FFPE	54	0	9
Patient#35	mHSPC	blood	55	0	9
Patient#36	mCRPC	blood	70	0	8
Patient#37	mHSPC	blood	55	0
Patient#38	mHSPC	blood	56	0	9
Patient#39	mHSPC	blood	56	0	8
Patient#40	mHSPC	blood	57	0	8
Patient#41	mHSPC	blood	58	0	8
Patient#42	mHSPC	blood	59	0	8
Patient#43	mHSPC	FFPE	59	0	8
Patient#44	mHSPC	blood	60	0	8
Patient#45	LAPC	blood	98	0	10
Patient#46	mHSPC	blood	60	0	8
Patient#47	LAPC	blood	68	0	9
Patient#48	mHSPC	FFPE	60	0	9
Patient#49	mHSPC	blood	61	0	8
Patient#50	mHSPC	blood	61	0	9
Patient#51	mHSPC	blood	61	0	9
Patient#52	mHSPC	blood	62	0	10
Patient#53	mHSPC	FFPE	64	0	8
Patient#54	mHSPC	FFPE	64	0	6
Patient#55	LAPC	FFPE	73	0.68	8
Patient#56	mHSPC	blood	64	0	8
Patient#57	mHSPC	blood	64	0	9
Patient#58	mCRPC	FFPE	70	0	9
Patient#59	mHSPC	blood	64	0	8
Patient#60	mHSPC	blood	64	0	8
Patient#61	mHSPC	blood	65	0	10
Patient#62	mHSPC	blood	65	0	8
Patient#63	mHSPC	blood	65	0	9
Patient#64	mHSPC	blood	66	0	9
Patient#65	mHSPC	blood	66	0	9
Patient#66	mHSPC	blood	66	0	8
Patient#67	LAPC	FFPE	63	3.49	9
Patient#68	mHSPC	FFPE	67	0	9
Patient#69	mCRPC	blood	70	0	8
Patient#70	mHSPC	blood	67	0	9
Patient#71	mHSPC	blood	67	0	8
Patient#72	mHSPC	blood	67	0	8
Patient#73	mHSPC	FFPE	68	0	9
Patient#74	mHSPC	blood	68	0	9
Patient#75	mHSPC	FFPE	69	0	8
Patient#76	mHSPC	FFPE	69	0	8
Patient#77	mHSPC	blood	69	0	8
Patient#78	LAPC	blood	59	11.92	10
Patient#79	mHSPC	blood	69	0	8
Patient#80	mCRPC	blood	70	0	8
Patient#81	mHSPC	blood	69	0	8
Patient#82	mHSPC	FFPE	70	0	9
Patient#83	mHSPC	blood	70	0	8
Patient#84	mHSPC	blood	70	0	9
Patient#85	mHSPC	blood	70	0	9
Patient#86	mHSPC	FFPE	70	0	8
Patient#87	mHSPC	FFPE	77	0	9
Patient#88	mHSPC	FFPE	78	0	9
Patient#89	LAPC	blood	49	23	9
Patient#90	mHSPC	FFPE	78	0	9
Patient#91	mCRPC	blood	70	0	8
Patient#92	mHSPC	FFPE	79	0	9
Patient#93	mHSPC	FFPE	80	0	8
Patient#94	mHSPC	blood	62	0.064	8
Patient#95	mHSPC	blood	78	2.87	9
Patient#96	mHSPC	blood	82	2.87	9
Patient#97	mHSPC	blood	60	4.38	10
Patient#98	mHSPC	blood	72	4.83	9
Patient#99	mHSPC	blood	50	11.76	9
Patient#100	LAPC	blood	58	0	8
Patient#101	LAPC	blood	62	49.48	9
Patient#102	mCRPC	blood	71	0	8
Patient#103	mHSPC	FFPE	54	13.63	9
Patient#104	mHSPC	blood	69	18.73	9
Patient#105	mHSPC	FFPE	49	23	9
Patient#106	mHSPC	blood	58	23.23	7
Patient#107	mHSPC	blood	62	27.29	8
Patient#108	mHSPC	blood	82	27.63	9
Patient#109	mHSPC	FFPE	72	27.75	9
Patient#110	mHSPC	blood	73	30.7	7
Patient#111	mHSPC	blood	57	31.11	9
Patient#112	LAPC	blood	52	155	7
Patient#113	mCRPC	blood	71	0	9
Patient#114	mHSPC	FFPE	66	34.83	7
Patient#115	mHSPC	FFPE	64	35.61	10
Patient#116	mHSPC	blood	65	35.67	7
Patient#117	mHSPC	FFPE	80	38.02	9
Patient#118	mHSPC	blood	80	40	7
Patient#119	mHSPC	blood	70	40.03
Patient#120	mHSPC	blood	71	43.88	9
Patient#121	mHSPC	blood	71	45.7	7
Patient#122	mHSPC	FFPE	73	57.5	9
Patient#123	mHSPC	blood	71	58	9
Patient#124	mCRPC	FFPE	71	0	8
Patient#125	LAPC	blood	63	293	10
Patient#126	mHSPC	blood	79	144.47
Patient#127	mHSPC	blood	76	153	7
Patient#128	mHSPC	blood	59	162.07
Patient#129	mHSPC	blood	48	216.66	7
Patient#130	mHSPC	FFPE	50	254.5	10
Patient#131	mHSPC	blood	56	267	7
Patient#132	mHSPC	blood	76	348.1	8
Patient#133	mHSPC	blood	56	400.04	8
Patient#134	mHSPC	FFPE	68	423	10
Patient#135	mCRPC	blood	71	0	9
Patient#136	LAPC	FFPE	76	318	9
Patient#137	mHSPC	blood	69	501	7
Patient#138	mHSPC	FFPE	62	620	10
Patient#139	mHSPC	blood	71	637	8
Patient#140	mHSPC	blood	65	1000	10
Patient#141	mHSPC	blood	70	1027	9
Patient#142	NA	FFPE	44	0	9
Patient#143	NA	FFPE	52	0	8
Patient#144	LAPC	FFPE	57	385	9
Patient#145	NA	blood	56	0	8
Patient#146	mCRPC	blood	71	0	9
Patient#147	NA	blood	56	0	8
Patient#148	NA	blood	57	0	9
Patient#149	NA	FFPE	57	0	9
Patient#150	NA	blood	57	0	9
Patient#151	NA	blood	58	0	9
Patient#152	NA	blood	58	0	8
Patient#153	NA	blood	59	0	9
Patient#154	NA	blood	59	0	9
Patient#155	LAPC	blood	72	870	7
Patient#156	NA	blood	60	0	9
Patient#157	mCRPC	blood	71	0	9
Patient#158	NA	blood	60	0	8
Patient#159	NA	blood	61	0	10
Patient#160	NA	blood	62	0	9
Patient#161	NA	FFPE	62	0	9
Patient#162	NA	blood	62	0	10
Patient#163	NA	blood	63	0	8
Patient#164	NA	blood	64	0	9
Patient#165	NA	FFPE	66	0	8
Patient#166	NA	blood	66	0	8
Patient#167	NA	FFPE	66	0	9
Patient#168	LAPC	FFPE	69	0	9
Patient#169	NA	blood	66	0	8
Patient#170	NA	blood	66	0	9
Patient#171	NA	blood	51	46.29	9
Patient#172	NA	blood	69	48.76	8
Patient#173	NA	blood	74	50	9
Patient#174	NA	blood	55	73	6
Patient#175	NA	blood	68	100	9
Patient#176	NA	blood	74	100	7
Patient#177	NA	blood	58	110.1	7
Patient#178	NA	blood	64	151.09	10
Patient#179	LAPC	FFPE	69	0	9
Patient#180	NA	blood	67	153	7
Patient#181	NA	blood	82	155	7
Patient#182	NA	blood	88	158	8
Patient#183	LAPC	blood	60	0	8
Patient#184	mCRPC	blood	54	0	9
Patient#185	mCRPC	blood	54	0	9
Patient#186	mCRPC	blood	54	0	9
Patient#187	mCRPC	blood	55	0	9
Patient#188	LAPC	blood	61	0	8
Patient#189	mCRPC	blood	56	0	8
Patient#190	mCRPC	blood	73	0	9
Patient#191	mCRPC	blood	58	0	9
Patient#192	mCRPC	blood	58	0	8
Patient#193	mCRPC	blood	59	0	9
Patient#194	mCRPC	blood	59	0	9
Patient#195	mCRPC	blood	59	0	8
Patient#196	mCRPC	FFPE	59	0	9
Patient#197	mCRPC	blood	59	0	9
Patient#198	mCRPC	blood	59	0	9
Patient#199	mCRPC	blood	60	0	9
Patient#200	LAPC	blood	62	0	8
Patient#201	mCRPC	blood	73	0	8
Patient#202	mCRPC	blood	60	0	8
Patient#203	mCRPC	blood	60	0	8
Patient#204	mCRPC	blood	60	0	9
Patient#205	mCRPC	blood	60	0	8
Patient#206	mCRPC	blood	60	0	9
Patient#207	mCRPC	blood	61	0	8
Patient#208	mCRPC	FFPE	61	0	8
Patient#209	mCRPC	blood	62	0	9
Patient#210	mCRPC	blood	62	0	8
Patient#211	mCRPC	FFPE	62	0	9
Patient#212	mCRPC	blood	73	0	9
Patient#213	LAPC	FFPE	63	0	8
Patient#214	mCRPC	blood	62	0	8
Patient#215	mCRPC	blood	62	0	9
Patient#216	mCRPC	FFPE	62	0	9
Patient#217	mCRPC	blood	63	0	8
Patient#218	mCRPC	blood	63	0	10
Patient#219	LAPC	blood	64	0	10
Patient#220	mCRPC	blood	68	0	9
Patient#221	mCRPC	blood	68	0	10
Patient#222	mCRPC	blood	68	0	9
Patient#223	LAPC	blood	64	0	9
Patient#224	mCRPC	blood	74	0	9
Patient#225	mCRPC	blood	68	0	9
Patient#226	mCRPC	blood	68	0	8
Patient#227	LAPC	blood	64	0	10
Patient#228	mCRPC	FFPE	68	0	10
Patient#229	mCRPC	blood	68	0	9
Patient#230	mCRPC	blood	68	0	9
Patient#231	mCRPC	blood	68	0	8
Patient#232	mCRPC	blood	68	0	9
Patient#233	mCRPC	blood	69	0	9
Patient#234	mCRPC	blood	69	0	9
Patient#235	mCRPC	blood	74	0	9
Patient#236	mCRPC	blood	69	0	9
Patient#237	mCRPC	FFPE	69	0	9
Patient#238	mCRPC	blood	69	0	10
Patient#239	mCRPC	blood	74	0	7
Patient#240	mCRPC	blood	74	0	8
Patient#241	mCRPC	blood	75	0	9
Patient#242	mCRPC	blood	75	0	9
Patient#243	mCRPC	FFPE	75	0	8
Patient#244	LAPC	blood	72	0	8
Patient#245	mCRPC	FFPE	75	0	8
Patient#246	mCRPC	blood	75	0	9
Patient#247	mCRPC	blood	69	0	9
Patient#248	mCRPC	blood	75	0	8
Patient#249	mCRPC	blood	76	0	10
Patient#250	mCRPC	blood	76	0	8
Patient#251	mCRPC	FFPE	82	0	9
Patient#252	mCRPC	blood	85	0	9
Patient#253	mCRPC	blood	86	0	9
Patient#254	mCRPC	blood	87	0	10
Patient#255	mCRPC	blood	59	0.26	10
Patient#256	LAPC	blood	72	0	9
Patient#257	mCRPC	blood	60	0.26	10
Patient#258	mCRPC	FFPE	69	0	6
Patient#259	mCRPC	blood	54	1.69	9
Patient#260	mCRPC	blood	64	2	7
Patient#261	mCRPC	blood	65	5.7	7
Patient#262	mCRPC	blood	68	9.77	7
Patient#263	mCRPC	blood	66	10.82	9
Patient#264	mCRPC	blood	54	11.3	7
Patient#265	mCRPC	blood	75	12.65
Patient#266	mCRPC	blood	75	17.03	9
Patient#267	LAPC	FFPE	73	0	8
Patient#268	mCRPC	blood	67	17.96	9
Patient#269	mCRPC	blood	69	0	9
Patient#270	mCRPC	blood	57	19.9	9
Patient#271	mCRPC	blood	58	24.76	8
Patient#272	mCRPC	blood	64	35.61	10
Patient#273	mCRPC	blood	57	36.08	9
Patient#274	LAPC	blood	73	0	8
Patient#275	mCRPC	blood	59	36.08	9
Patient#276	mCRPC	blood	71	43.88	9
Patient#277	mCRPC	blood	56	46	8
Patient#278	mCRPC	blood	69	46
Patient#279	mCRPC	blood	50	46.29	9
Patient#280	mCRPC	blood	69	0	7
Patient#281	mCRPC	blood	50	46.29	9
Patient#282	mCRPC	FFPE	68	46.59
Patient#283	mCRPC	FFPE	62	49.48	9
Patient#284	mCRPC	blood	64	60.6	9
Patient#285	LAPC	blood	73	0	7
Patient#286	mCRPC	blood	64	62	7
Patient#287	mCRPC	FFPE	64	62	7
Patient#288	mCRPC	blood	55	78.05	8
Patient#289	mCRPC	blood	74	83.42	9
Patient#290	mCRPC	blood	84	83.5	9
Patient#291	mCRPC	blood	70	0	9
Patient#292	LAPC	FFPE	74	0	9
Patient#293	mCRPC	blood	84	83.97	8
Patient#294	mCRPC	blood	70	92.58	7
Patient#295	mCRPC	blood	70	92.58	7
Patient#296	mCRPC	blood	63	97.33	9
Patient#297	mCRPC	blood	54	100
Patient#298	mCRPC	blood	54	100
Patient#299	mCRPC	FFPE	56	100	9
Patient#300	mCRPC	blood	77	100	7
Patient#301	mCRPC	blood	80	100
Patient#302	mCRPC	blood	70	0	9
Patient#303	LAPC	FFPE	74	0	8
Patient#304	mCRPC	blood	66	100.97	8
Patient#305	mCRPC	blood	59	105.257	9
Patient#306	mCRPC	blood	63	116	8
Patient#307	mCRPC	blood	63	122	10
Patient#308	mCRPC	blood	64	143	7
Patient#309	mCRPC	blood	47	148	7
Patient#310	mCRPC	blood	65	149	8
Patient#311	mCRPC	blood	56	149.8	8
Patient#312	LAPC	blood	75	0	9

## Sheet: Table S3
Table S3. Patients with paired blood and tissue samples.
	Blood specific	Tissue specific	share
patient#111	6	0	0
patient#71	1	1	14
patient#62	0	6	0
patient#72	4	1	1
patient#110	1	8	1
patient#118	4	5	3
patient#109	1	0	0
patient#114	1	1	0
patient#113	0	0	2
patient#140	12	26	3
